# Supplementary material for: Key mechanisms for chlamydia control in Guangdong, China: a mixed-methods causal-loop analysis
Source: BMC Infect Dis. 2026 May 11;26:1247. doi: 10.1186/s12879-026-13471-8 (PMC13335349; doi:10.1186/s12879-026-13471-8)
Supplement: Supplementary file 2 — Supplementary material 2 [file 12879_2026_13471_MOESM2_ESM.xlsx]

## Sheet: literature extraction table
literature extraction table
NO.	Title	degree of compliance with the article（1-5）	Are there SD/CLD diagrams available?	Factors related to the Chlamydia subsystem				Reamark	In-text Citation No.
				Hospital	CDC	Policy	Population/Individual
1	Discrepancies between observed data and predictions from mathematical modelling of the impact of screening interventions on Chlamydia trachomatis prevalence	2	NO			The NCSP in England primarily tests individuals at increased risk for chlamydia. The dataset includes screening tests conducted on asymptomatic individuals and tests conducted to diagnose symptomatic infections. Additionally, as chlamydia testing coverage increases and test positivity rates decrease, if prevalence remains at similar levels, the proportion of testing in lower-risk populations must…	Variables—①Partial immunity after natural infection: Partial immunity reduces susceptibility to reinfection by 68%.②Differential screening coverage based on infection risk.	This model describes the transmission of chlamydia among susceptible populations (S), primary infected individuals (I), naturally recovered individuals (R), and reinfected individuals (Y). People are further stratified by gender (k: male, female), age (a: 15-17, 18-19, 20-24, 25-34, and 35-44 years), and sexual activity category (j: low, high, defined by the average number of new heterosexual par…	[34]
2	The Impact of Comprehensive Nursing Interventions on Pregnant Women Infected with HIV (in Chinese)	1	NO				Targeted comprehensive nursing interventions have a significant effect on improving the psychological state, adherence, and health behaviors of pregnant women with HIV. Factors influencing adherence:Knowledge and skills of nursing staff、Health education、Psychological care	Comprehensive Nursing Interventions:1.Professional Training for Nursing Staff；2.Health Education；3.Psychological Care	Not cited in text
3	Consensus by Chinese Expert Panel on Chlamydia trachomatis-Resistant and Chlamydia trachomatis-Persistent Infection	2	NO	The most important reason for treatment failure is inadequate medication or dosage and insufficient treatment duration, which can lead to resistance and persistent infection. However, "latent infection" is the primary cause of persistent CT infection. 1.Inadequate medication or dosage and insufficient treatment duration will increase the probability of treatment failure； 2.The increased probabili…					[31]
4	Spatiotemporal analysis of 11 years of Chlamydia trachomatis data from southern China	2	NO		1.Prominent Chlamydia Cases in Guangdong:Partially due to the developed "case reporting system" for sexually transmitted diseases since 2006. 2.The advanced case reporting system contributes to an increase in diagnosed cases.	1.Evolving “sexual lifestyles” under rapid urbanization，availability of sex education or routine STI screenings are unequal；2.China's lack of sexual health education for groups not considered at high risk for HIV infection and relatively poor healthcare services among migrants are two key points to address the increasing burden of Chlamydia among sexually active adults. 1.The unequal availability…	1.A higher "sex ratio" (due to migration) and a higher "degree of urbanization" (e.g., in Shenzhen) can predict a higher incidence of Chlamydia cases. 2.The rare and mild symptoms of Chlamydia infections are often unrecognized by the infected individuals.3.Fewer cases are detected among men, and asymptomatic cases in men lead to many untreated infections, contributing to sustained transmission.4.…	In addition to services targeting specific genders, effective STI screening programs need to consider common barriers to sexual healthcare, including the lack of reliable information on STI prevention, stigma associated with STIs, and insufficient healthcare coverage for socioeconomically disadvantaged groups.	[32]
5	Optimizing strategies for population-based chlamydia infection screening among young women: an age-structured system dynamics approach	1	NO		Minimizing "nursing expenses" includes screening, treatment, and sequelae treatment costs; early initiation of CT screening may help save costs and reduce prevalence; CT infection risk decreases with age. 1.CT screening time promotes diagnosis time;2.Early diagnosis positively impacts treatment effectiveness and reduces treatment costs.				Not cited in text		Main Framework The main framework utilizes a general infectious disease model, illustrating the causal relationships from the “susceptible population” (variable 1) to the “recovered population” (variable 9). It comprises three fundamental feedback loops: Loop 1 (L1) represents the infection transmission dynamics; Loop 2 (L2) illustrates the recovery process; and Loop 3 (L3) depicts the re-suscept…
6	Can Social Network Analysis Help Address the High Rates of Bacterial Sexually Transmitted Infections in Saskatchewan?	1	NO				Younger age, co-infection, and engaging in sex work are risk factors for reinfection. Younger age and alcohol or drug abuse are risk factors for co-infection at the time of diagnosis.		Not cited in text
7	Using Participatory System Dynamics Modeling to Examine the Local HIV Test and Treatment Care Continuum in Order to Reduce Community Viral Load	1	Yes	1.Increase HIV testing among people infected with other sexually transmitted diseases； 2. Provide high-quality healthcare to improve HIV testing； 3. Increase HIV testing among people infected with other sexually transmitted diseases	Increase HIV testing among high-risk populations.			The CLD mainly discusses the ways to increase HIV testing and improve HIV treatment and care.	Not cited in text
8	Simulating system dynamics of the HIV care continuum to achieve treatment as prevention	1	Yes					The CLD shows two reinforcing feedback structures (R1 and R2) and three balancing feedback structures (B1, B2, and B3), collectively representing the HIV burden in the community. The HIV burden in the community is related to essential services and action strategies that help promote access to HIV care, the use of antiretroviral therapy (ART), and opportunities for HIV testing.	[30]
9	Combining discrete-event simulation and system dynamics in a healthcare setting: A composite model for Chlamydia infection	4	Yes	1.The demand for patients to visit the clinic is influenced by the prevalence of chlamydia in the population (as infected increases, clinic arrival increases). 2.The prevalence of chlamydia is also influenced by the healthcare sector's ability to effectively manage and treat both symptomatic and asymptomatic patients. If clinics operate efficiently, the population prevalence of chlamydia should d…	The highest screening rate measure is: a. Screening women under 25 + contact tracing; b. Screening all women + contact tracing; c. Screening everyone under 25 + contact tracin.		The number of new sexual partners decreases with age. (The probability of susceptible individuals being infected by infected individuals in each population is fixed across the entire population, not based on individual characteristics such as the number of sexual acts or the duration of partnerships.)	1.Content of the article: A combined DES model of hospital outpatient clinics treating chlamydia patients and an SD model of community infection processes. 2.Coverage system: Clearly, in the real world, GUM clinics are part of the "big picture" of the overall chlamydia problem in Southeast Hampshire. 3.The main outputs of the model are the number of sequelae cases, the number of infected and susc…	[13]
10	System dynamics modeling of public health services provided by China CDC to control infectious and endemic diseases in China.	2	Yes			1.If the government increases its investment in public health services (such as chlamydia screening and treatment), the total amount of human and technical resources will increase. 2.If the government improves public health services and establishes national policies and insurance systems, the availability of free public health resources will increase.		The disease control system aims to prevent and control epidemics and other diseases, aiming to reduce incidence rates, improve the environment, and enhance the population's health status. The center of the disease control system is the Chinese Center for Disease Control and Prevention (China CDC). The system involves communication, connection, and interaction among socioeconomic, national policy,…	[29]
11	Improving the cost-effectiveness of Chlamydia screening with targeted screening strategies	3	Yes				People with lower age and education levels tend to have higher infection rates.	1.Content of the article: A system dynamics simulation model is used to capture infection dynamics and measure the cost-effectiveness of intervention strategies. The model incorporates risk group behaviors identified by geographic mapping and statistical analysis components. 2.Similar to the first article, with the difference being the inclusion of age and education levels.	[12]
12	Partner notification for sexually transmitted diseases in Peru: Knowledge, attitudes, and practices in a high-risk community	2	NO			After being diagnosed with a sexually transmitted disease (STD), notifying and treating sexual partners (contact tracing programs, including internet-based systems, and expedited partner therapy) increases, which reduces reinfection and further transmission.			Not cited in text
13	Management of Sexually Transmitted Infections in New York State Health Care Organizations: Who Is Thinking About the Quality of STI Care?		NO	To what extent have hospitals and Community Health Centers (CHCs) established processes and allocated staff to manage sexually transmitted infections within their organizations? Most facilities report sexually transmitted infection cases to comply with public health surveillance requirements. takehome： 1.Variable: 'Degree of establishment of STI work systems in hospitals (including case reporting…					Not cited in text
14	Impact of an effective multidrug-resistant tuberculosis control programme in the setting of an immature HIV epidemic: system dynamics simulation model	2	Yes				The speed at which individuals transition from being part of the diseased population to being diagnosed and starting treatment depends on the effectiveness of diagnostic services, the proportion of the population covered by health services, and the proportion of people receiving treatment. takehome: 1.Effectiveness of diagnostic services: As diagnostic effectiveness increases, the speed at which …	This corroborates the first article. This article, concerning the population of drug users and an HIV model, represents a closed population with no individual movement. However, in reality: 1. As individuals age, they may affect the dynamics of infection spread. It is likely that new young people will enter this population, expanding its ranks, and sexual transmission will occur to a large extent…	Not cited in text
15	STD/AIDS prevention in Portuguese-speaking Africa: a review of the recent literature in the social sciences and health.	4	NO			Socio-cultural factors, educational status, and resources available to the population influence the acceptance of information (acceptance of information can be approximated by condom use). 1.Socio-cultural: The more traditional the views on marriage and childbirth, and the stronger the trust in partners, the lower the degree of acceptance of using condoms to prevent chlamydia infection. 2.Educati…		takehome1: Condom use is related to local culture (views on marriage and childbirth, partner trust). takehome2: Emphasizing the risks of extramarital sexual behavior for men is related to socio-cultural demands and can serve as a preventive measure. takehome3: Young women from the educated middle class living in urban areas are more likely to be successfully intervened, while those with low educa…	Not cited in text
