# Supplementary material for: Key mechanisms for chlamydia control in Guangdong, China: a mixed-methods causal-loop analysis
Source: BMC Infect Dis. 2026 May 11;26:1247. doi: 10.1186/s12879-026-13471-8 (PMC13335349; doi:10.1186/s12879-026-13471-8)
Supplement: Supplementary file 4 — Supplementary material 4 [file 12879_2026_13471_MOESM4_ESM.xlsx]

## Sheet: qualitative analysis
Qualitative analysis
Causal Loop Diagram Suggestions		Remark
Delete	Modify
Asymptomatic individuals do not visit clinics, and even if they do, doctors may not conduct tests, impossible to make diagnosis. (Premarital screening populations are target screening groups and do not fall under asymptomatic individuals visiting clinics.) Asymptomatic individuals may visit clinics if infections are discovered through premarital screening or screenings for cervical and breast can…	Inform about the project → Service recipients sign informed consent → Enter the system to issue a medical order, label the sample, and guide how to collect a urine sample → Guide on how to receive screening results (if results are abnormal, the chronic disease hospital will notify the primary physician via SMS to treat the patient). Through SMS, we prepare a fixed template. For example, one or tw…	Positioning of high-risk groups
The number of target screening individuals is generally indeterminate; it is determined after identifying positive cases, and then the focus is on screening that area. Different regions have variations, and it is impossible to ascertain which group has a higher probability of infection.	Screening rate (i.e., clinic testing) → Positivity rate The allocation method involves focusing on key populations of the project—pregnant women, patients with urogenital system diseases, pelvic inflammatory disease patients, etc., and assigning a specific number of cases to be screened by each doctor. The preventive health department then compiles the screening results and coordinates with chron…
It is not included in the free public health services. It is only mentioned that funding usage can be coordinated, but testing costs and similar aspects are not specified.	Measures to increase screening rates should include free testing fees in the project plan for chlamydia infection Integrating screening projects to test for multiple diseases at once can reduce screening costs and improve patient compliance. Public health free services (maternal and child groups)） Based on the pregnant woman's age, reason for consultation, pregnancy needs, or plans, a free chlamy…
There is no mandatory requirement in public health for free chlamydia testing.	High-risk groups are linked to basic public health services, maternal and child health care, and key clinical departments. Both high-risk and key populations rely on secondary and above medical institutions for testing. Social mobilization is needed to address the screening willingness of other populations. Awareness of chlamydia is insufficient, especially among women. Those coming specifically …
Remove public health dissemination levels (chlamydia is considered a specialty and is not included in basic public health services). Many people misunderstand dissemination, thinking it refers to general health knowledge dissemination.	The extent of public health dissemination will increase the target screening numbers.
	We should establish policies first. With policies in place, we can submit budget proposals.	Government investment
	It is crucial to compile a health economic evaluation report that meets technical requirements using our screening data and results. Only then can we secure further investment and support for our project.
	Precise targeting → Financial investment
	Extensive screening efforts → Higher detection rates; More government funding → Broader screening coverage.
Treatment is relatively simple, remove compliance, positive results → High patient adherence in treatment. Chlamydia infections are easily curable and do not lead to many prolonged or secondary diseases. Therefore, the government does not need to invest more public health resources.	If more investment is required, it should definitely be directed towards key populations. The first priority is to fundamentally address the issue of repeated infections among sex workers. This might not be something the health system can tackle alone.	Adherence
	Immune system of female patients: Some female patients have poor immunity (e.g., imbalanced vaginal flora), which can lead to drug resistance and repeated infections (affecting later recovery). Therefore, protecting and restoring the vaginal environment is also necessary.
	Follow-up and prognosis tracking are necessary for recovered individuals.
	The degree of control over medical quality mainly involves medication adherence. The most crucial aspects for the treated population are medication adherence and partner treatment. Among the influencing factors in the diagram, patient adherence is considered the most important (if patients cooperate well, the treatment rate is acceptable).
	Some pregnant women may refuse medication due to concerns about side effects, such as azithromycin.
	Some asymptomatic patients are unwilling to receive treatment.
	Treatment dropout is a noteworthy aspect. Relevant departments could follow up on the treatment status of chlamydia-infected patients. After issuing a test order, doctors might forget to check the results. If the test result is positive, doctors can be reminded
	The cost of partner testing needs to be considered. It is believed that if a woman's test result is positive, her partner can take medication directly without the need for further testing. Close contacts also have a chance of infection if they share intimate clothing, towels, and buckets.
	Partner compliance/male positive detection rate: In my clinical experience, sometimes the woman tests positive, and we require simultaneous treatment for the man, but if the man tests negative, he may be unwilling to undergo treatment. If the patient tests positive and is treated, but their partner does not get tested or treated, the patient's cure rate is relatively poor due to repeated reinfect…
	Education is divided into community awareness and doctor-patient explanations, with the latter focusing on medication adherence. Patient compliance can be improved through doctors' education (clarifying the hazards) and the current simplicity of medication.
	At the units where the relevant groups are located, for example, our pre-pregnancy and premarital healthcare individuals. These are newlyweds who want to have children or those who go directly for premarital check-ups. They are also screened at our facility. They need to conduct a policy briefing with the maternal and child health department's premarital and pre-pregnancy healthcare. (Screening c…	Health education
	Target screening population → groups that are receptive to health education → health education dissemination, public demand → targeted promotion; eliminate stigma and misunderstandings (not just sexually transmitted, but also through eye or respiratory infections) → increase in people who want to come but are hesitant↑
	Comprehensive education provided by the hospital after diagnosis can reduce stigma (not just sexually transmitted). During medical consultations, doctors can explain that the infection could be due to contaminated clothing (partner screening can rule out sexual transmission).
Chlamydia is not solely transmitted through sexual contact, so the privacy requirements may not be as stringent.	Medical experience, patient privacy some patients feel their information involves privacy issues and may not cooperate, feeling their privacy is being invaded.
	Publicity to the public：Intensify the promotion of chlamydia knowledge so that everyone understands the purpose of the project. If it benefits the public, they will actively participate.
	Patient cooperation↓ → Increased workload for doctors↑
	Policy → Recruit volunteers → Social mobilization.
	Primary hospitals need to intensify promotion and remind general practitioners
Health education should directly encourage clinic visits and proper medication adherence.
	Condoms should be targeted at the infected population, not everyone.
The monitoring system primarily ensures proper medication usage (which pertains to quality management). It's better to remove the monitoring system and replace it with chronic disease hospitals/CDC SMS notifications. Emphasize the comparison before and after project implementation (refer to baseline survey indicators). Chlamydia infection is not a chronic disease; it can be quickly cured, has no …	Monitoring system → Report incidence rate Standardized treatment requires enhanced doctor training and reporting by infectious disease departments.	Monitoring system related
	Research (proving effectiveness) drives → Policy requirements → Chlamydia testing level	Others
Entering the clinic → × Monitoring system	It mainly involves reporting cases, receiving feedback on cases, and tracking treatment plans. Since the start of the project, because this is an infectious disease, when doctors find cases in clinical practice, they report them as infectious diseases. After reporting, they provide feedback to our department about the number of positive cases each month. They also track our prescriptions, mainly …
Sequelae are difficult to determine, so it is recommended to delete this. (For example, determining sequelae through infertility is not reliable, as infertility can be caused by many factors and cannot be definitively linked to chlamydia infection. We can only observe for symptoms of pelvic inflammatory disease in the future.)
	Testing timeliness → Chlamydia screening rate Currently, the main issue is that it takes too long to get feedback on screening report results, and there are no paper reports
Regarding testing, the main issue is the inconsistency in the number of samples sent daily. Samples need to be stored until a certain quantity is reached before they are collected. We also wait until we have a certain number of samples before conducting tests. This might have some impact on the screening rate, but the impact is likely minimal.	Sampling and sending for testing coordination are also difficult, and patients and hospitals cannot get accurate notification times. Chronic disease stations will report positive results but not negative ones. Patients often undergo repeated chlamydia testing. The main coordination issue with clinical doctors is with sample delivery. When doctors send samples to the laboratory, there can be issue…
	Medication stock/choice → Referral Sometimes the hospital runs out of medications, forcing us to choose alternative treatments.
	The impact of medications, with multiple drugs being used, can also affect the screening rate.
Reluctant to let people around them know, feeling some embarrassment (replace social network intervention with partner notification)	Attitudes toward chlamydia infection differ between married and unmarried individuals (stigma).
	High-risk groups working in public entertainment venues are difficult to intervene with, so we proactively coordinate with police to obtain the patients' work locations and information for treatment.
	Funding allocation → testing costs
	Earmarked funds → medical staff motivation.
	Sexual activity can affect the accuracy of screening.
